# Supplementary material for: It Runs in the Family: Testing for Longitudinal Family Flynn Effects
Source: J Intell. 2023 Mar 6;11(3):50. doi: 10.3390/jintelligence11030050 (PMC10057072; doi:10.3390/jintelligence11030050)
Supplement: Supplementary file 1 [file jintelligence-11-00050-s001.zip]

Archive with 1 entries (1 files):
- jintelligence-2038283-supplementary.pdf
